# Supplementary material for: Interaction Between Glycoside Hydrolase FsGH28c from Fusarium solani and PnPUB35 Confers Resistance in Piper nigrum
Source: Int J Mol Sci. 2025 Apr 28;26(9):4189. doi: 10.3390/ijms26094189 (PMC12071851; doi:10.3390/ijms26094189)
Supplement: Supplementary file 1 [file ijms-26-04189-s001.zip]

Archive with 9 entries (9 files):
- figure S1.jpg
- figure S2.jpg
- figure S3.jpg
- figure S4.jpg
- figure S5.jpg
- figure S6.jpg
- figure S7.jpg
- figure S8.jpg
- Table.xlsx
