# Supplementary material for: Interaction Between Glycoside Hydrolase FsGH28c from Fusarium solani and PnPUB35 Confers Resistance in Piper nigrum
Source: Int J Mol Sci. 2025 Apr 28;26(9):4189. doi: 10.3390/ijms26094189 (PMC12071851; doi:10.3390/ijms26094189)
Supplement: Supplementary file 1 [file ijms-26-04189-s001.zip › Table.xlsx]

## Sheet: Table S1
Table S1 Primers utilized in this study.
Primer name	Sequences (5’-3’)	Restriction sites	Destination
pGR107_FsGH28a_F	GGTCAGCACCAGCTAGCATCGATATGTTGTTGGGAAATCTCAT	ClaI	Transient expression assay
pGR107_FsGH28a_R	TCGCCCTTGCTCACCATCCCGGGACCCTGCGATGTATCCCTAT	SmaI	Transient expression assay
pGR107_FsGH28b_F	GGTCAGCACCAGCTAGCATCGATATGAAGCTGTCAATCTTTGT	ClaI	Transient expression assay
pGR107_FsGH28b_R	TCGCCCTTGCTCACCATCCCGGGCTCATGAAATTTTCGGACC	SmaI	Transient expression assay
pGR107_FsGH28c_F	GGTCAGCACCAGCTAGCATCGATATGATTTCCTCTTTGTTCA	ClaI	Transient expression assay
pGR107_FsGH28c_R	TCGCCCTTGCTCACCATCCCGGGacaagaagctccagtAGGGA	SmaI	Transient expression assay
pGR107_FsGH28d_F	GGTCAGCACCAGCTAGCATCGATATGACTAAGAtcaacttcct	ClaI	Transient expression assay
pGR107_FsGH28d_R	TCGCCCTTGCTCACCATCCCGGGGGCCTTGCAGGTAGCAACGC	SmaI	Transient expression assay
pGR107_FsGH28e_F	GGTCAGCACCAGCTAGCATCGATATGCATTCCTTCCGGGCTCT	ClaI	Transient expression assay
pGR107_FsGH28e_R	TCGCCCTTGCTCACCATCCCGGGGTCATCACCAATCTCTCGC	SmaI	Transient expression assay
pGR107_FsGH28f_F	GGTCAGCACCAGCTAGCATCGATATGGCATCCAAGTCTTTTTT	ClaI	Transient expression assay
pGR107_FsGH28f_R	TCGCCCTTGCTCACCATCCCGGGTCCCGAAGCACCCGAAGTGC	SmaI	Transient expression assay
pGR107_FsGH28g_F	GGTCAGCACCAGCTAGCATCGATATGGTTCTCTACGCGAGTGT	ClaI	Transient expression assay
pGR107_FsGH28g_R	TCGCCCTTGCTCACCATCCCGGGGATGCAGTTGATGTCCAGAA	SmaI	Transient expression assay
pGR107_FsGH28h_F	GGTCAGCACCAGCTAGCATCGATATGAAAGCGTTTCTCATTAC	ClaI	Transient expression assay
pGR107_FsGH28h_R	TCGCCCTTGCTCACCATCCCGGGGAAGGAACCCCAATAATGCT	SmaI	Transient expression assay
pGR107_FsGH28i_F	GGTCAGCACCAGCTAGCATCGATATGCTGCTGAGGCCTACAAT	ClaI	Transient expression assay
pGR107_FsGH28i_R	TCGCCCTTGCTCACCATCCCGGGAGCATTTACACAACCAACTC	SmaI	Transient expression assay
pGR107_FsGH28c-SP_F	GGTCAGCACCAGCTAGCATCGATATGCCTCCCTACCTCTTTG	ClaI	Transient expression assay
pGR107_FsGH28c-SP_R	TCGCCCTTGCTCACCATCCCGGGacaagaagctccagtAGGGA	SmaI	Transient expression assay
pGR107_FsGH28c-C_F	GGTCAGCACCAGCTAGCATCGATATGATTTCCTCTTTGTTCA	ClaI	Transient expression assay
pGR107_FsGH28c-C_R	TCGCCCTTGCTCACCATCCCGGGATCAGTGTTGTGGCCACCCT	SmaI	Transient expression assay
pGR107_FsGH28c-N_F	GGTCAGCACCAGCTAGCATCGATGCCTTTGACGTCGGATCATC	ClaI	Transient expression assay
pGR107_FsGH28c-N_R	TCGCCCTTGCTCACCATCCCGGGacaagaagctccagtAGGGA	SmaI	Transient expression assay
pGR107_BAX_F	GGTCAGCACCAGCTAGCATCGATATGGCCACCAACACCAAGT	ClaI	Transient expression assay
pGR107_BAX_R	TCGCCCTTGCTCACCATCCCGGGGTTGTTGGACTGGCTGTTCA	SmaI	Transient expression assay
qFsGH28a_F	AGGGCAGGAACTCTGGTTTG		qRT-RCR
qFsGH28a_R	GCAGTCGTAAACTGGAGGCT		qRT-RCR
qFsGH28b_F	GTTGGTGGAACGAGTTTGCC		qRT-RCR
qFsGH28b_R	TCCAGACCAGTTGCGTTCTC		qRT-RCR
qFsGH28c_F	TCAAGAACCAGGACGACTGC		qRT-RCR
qFsGH28c_R	GGCCACCAACGGATCCAATA		qRT-RCR
qFsGH28d_F	CACCGTCAACGGTCTTACCA		qRT-RCR
qFsGH28d_R	GACACCAGTGCTCTCACCAA		qRT-RCR
qFsGH28e_F	AGGCTTTGGACTTGACAGGG		qRT-RCR
qFsGH28e_R	GGTGGTACCAGGCATTCTCC		qRT-RCR
qFsGH28f_F	GCCAATGTCGCCCATAACAC		qRT-RCR
qFsGH28f_R	GGCTTGAGAACGACGCAATC		qRT-RCR
qFsGH28g_F	ACCAAGTCATCATGGAGGCG		qRT-RCR
qFsGH28g_R	CAGAGGGGATGCAATGGTGT		qRT-RCR
qFsGH28h_F	TCAACCCCGTCGACTTTGAG		qRT-RCR
qFsGH28h_R	CGGAACGTGTCTGCTAGGTT		qRT-RCR
qFsGH28i_F	CTGCACTCAGCTGGACTTGA		qRT-RCR
qFsGH28i_R	AAGTCCTAGGAAGCCAACGC		qRT-RCR
qPnPUB35_F	AGCACCCATTGTGGAGACTG		qRT-RCR
qPnPUB35_R	CTGAGTGCCAGAAGAGCCAA		qRT-RCR
qNbActin-F	TGGTCGTACCACCGGTATTGTGTT		qRT-RCR
qNbActin-R	TCACTTGCCCATCAGGAAGCTCAT		qRT-RCR
qNbAcre31-F	AATTCGGCCATCGTGATCTTGGTC		qRT-RCR
qNbAcre31-R	GAGAAACTGGGATTGCCTGAAGGA		qRT-RCR
qNbCYP71D20-F	AAGGTCCACCGCACCATGTCCTTAGA		qRT-RCR
qNbCYP71D20-F	AAGAATTCCTTGCCCCTTGAGTACTT		qRT-RCR
qNbLOX-F	AAAACCTATGCCTCAAGAAC		qRT-RCR
qNbLOX-R	ACTGCTGCATAGGCTTTGG		qRT-RCR
qNbPR4-F	GGCCAAGATTCCTGTGGTAGAT		qRT-RCR
qNbPR4-R	CACTGTTGTTTGAGTTCCTGTTCCT		qRT-RCR
qNbWRKY7-F	CACAAGGGTACAAACAACACAG		qRT-RCR
qNbWRKY7-R	GGTTGCATTTGGTTCATGTAAG		qRT-RCR
qPnMLF1-F	CGAGAGGGCCGATCATTGAA		qRT-RCR
qPnMLF1-R	GGCTCATCGCTGGATCTGAA		qRT-RCR
TEF1	ATGGGTAAGGARGACAAGAC		Fungal biomass detection
TEF2	GGARGTACCAGTSATCTG		Fungal biomass detection
sqFsGH28a_F	GGTAAAGACTTTCCAGCTCC		sqRT-RCR
sqFsGH28a_R	GTAAGGGTCAGGCTTGAAGT		sqRT-RCR
sqFsGH28b_F	GATAACGTCCATGTTCACCT		sqRT-RCR
sqFsGH28b_R	GAAGAGAATGGGACGGAGGT		sqRT-RCR
sqFsGH28c_F	TCTGGCCACTCCATCGACTG		sqRT-RCR
sqFsGH28c_R	ATCAGTGTTGTGGCCACCCT		sqRT-RCR
sqFsGH28d_F	ATCTCTGGAAAGAAGATCA		sqRT-RCR
sqFsGH28d_R	ctcagcatcatcaatggtca		sqRT-RCR
sqFsGH28e_F	GATGATGCGTCGGAGAGAT		sqRT-RCR
sqFsGH28e_R	CTTACCTCCCCACTTCCAGA		sqRT-RCR
sqFsGH28f_F	ATGGCATCCAAGTCTTTTTT		sqRT-RCR
sqFsGH28f_R	GTTGATATGATACGTCTGTC		sqRT-RCR
sqFsGH28g_F	AACTATGGTGGGACAGTAGT		sqRT-RCR
sqFsGH28g_R	GCCATTCCCATTGATGCGGC		sqRT-RCR
sqFsGH28h_F	ATTCAAGGCCAGGGATATAT		sqRT-RCR
sqFsGH28h_R	GTCGTGGACCCAGTAGTTTG		sqRT-RCR
sqFsGH28i_F	GATCAGGAGTACACCATCTG		sqRT-RCR
sqFsGH28i_R	AGCGTGGGCATCGTACCAAG		sqRT-RCR
sqBAX_F	ACCCGCCTACGCAGAGGGCT		sqRT-RCR
sqBAX_R	GGTGACGGCCAGCTGCACCG		sqRT-RCR
sqGFP_F	GTGACCACCCTGACCTACGG		sqRT-RCR
sqGFP_R	CTTGTGCCCCAGGATGTTGC		sqRT-RCR
B303-FsGH28c-UP-F	GGACCGGACGGGGCGGTACCtccagcacatggattttgtg	KpnI	FsGH28c knock out
B303-FsGH28c-UP-R	CTTCAATATCAGTTAACGTCtgtggatagctagctatcga		FsGH28c knock out
B303-FsGH28c-HPH-F	tcgatagctagctatccacaGACGTTAACTGATATTGAAG		FsGH28c knock out
B303-FsGH28c-HPH-R	cggtaaatgtatccaactccCTATTCCTTTGCCCTCGGACG		FsGH28c knock out
B303-FsGH28c-DOWN-F	CGTCCGAGGGCAAAGGAATAGggagttggatacatttaccg		FsGH28c knock out
B303-FsGH28c-DOWN-R	TAGTCCCGGGTCTTAATTAAgtgcacttggtctcaaaatg	PacI	FsGH28c knock out
1302-FsGH28c-UP-F	GACAGCCCGCAAACTCTAGAtccagcacatggattttgtg	XbaI	FsGH28c complementary
1302-FsGH28c-UP-R	ATGAACAAAGAGGAAATCATtgtggatagctagctatcga		FsGH28c complementary
1302-FsGH28c-F	tcgatagctagctatccacaATGATTTCCTCTTTGTTCAT		FsGH28c complementary
1302-FsGH28c-R	ATTATTATGGAGAAACTCGAGacaagaagctccagtAGGGA	XhoI	FsGH28c complementary
156-PnPUB35-F	GGTTACCGAATTCTCTAGATGCGTCCCAAATTTTTGTAC	XbaI	VIGS
156-PnPUB35-R	GCCCGGGCCTCGAGACGCGTGAGCTCTCAACAATGCTTGATACCG	SacI	VIGS
pET28a-PnPUB35-F	TCGCGGATCCGAATTCATGGAAATTGGGAGTGCATT	EcoRI	PnPUB35 expression and purification
pET28a-PnPUB35-R	GTGCGGCCGCAAGCTTAGATCTGTTTCTGGTCCTCC	HindⅢ	PnPUB35 expression and purification
BD-FsGH28c-SP-F	TGGCCATGGAGGCCGAATTCATGCCTCCCTACCTCTTTG	EcoRI	Y2H
BD-FsGH28c-SP-R	CGCTGCAGGTCGACGGATCCacaagaagctccagtAGGGA	BamHI	Y2H
AD-PnPUB35-F	CCATGGAGGCCAGTGAATTCATGGAAATTGGGAGTGCATT	EcoRI	Y2H
AD-PnPUB35-R	AGCTCGAGCTCGATGGATCCAGATCTGTTTCTGGTCCTCC	BamHI	Y2H
BD-FsGH28c-C-F	TGGCCATGGAGGCCGAATTCATGATTTCCTCTTTGTTCA	EcoRI	Y2H
BD-FsGH28c-C-R	CGCTGCAGGTCGACGGATCCATCAGTGTTGTGGCCACCCT	BamHI	Y2H
BD-FsGH28c-N-F	TGGCCATGGAGGCCGAATTCGCCTTTGACGTCGGATCATC	EcoRI	Y2H
BD-FsGH28c-N-R	CGCTGCAGGTCGACGGATCCacaagaagctccagtAGGGA	BamHI	Y2H
104-FsGH28c-SP-F	TACAATTACAGGTACCCGGGATGCCTCCCTACCTCTTTG	XmaI	BiFC
104-FsGH28c-SP-R	ACGCTGCCACCGCCGTCGACacaagaagctccagtAGGGA	SalI	BiFC
104-FsGH28c-C-F	TACAATTACAGGTACCCGGGATGATTTCCTCTTTGTTCA	XmaI	BiFC
104-FsGH28c-C-R	ACGCTGCCACCGCCGTCGACATCAGTGTTGTGGCCACCCT	SalI	BiFC
104-FsGH28c-N-F	TACAATTACAGGTACCCGGGGCCTTTGACGTCGGATCATC	XmaI	BiFC
104-FsGH28c-N-R	ACGCTGCCACCGCCGTCGACacaagaagctccagtAGGGA	SalI	BiFC
106-PnPUB35-F	TCGAGGACGCCGGCGGATCCATGGAAATTGGGAGTGCATT	BamHI	BiFC
106-PnPUB35-R	CGAAAGCTCTGCAGGTCGACAGATCTGTTTCTGGTCCTCC	SalI	BiFC
QBV3-FsGH28c-F	CAAAAAAGCAGGCTCAGGGGATATCATGATTTCCTCTTTGTTCA	EcoRV	Subcellular localization (YFP)
QBV3-FsGH28c-R	AAAGCTGGGTGCAGGGCGATATCacaagaagctccagtAGGGA	EcoRV	Subcellular localization (YFP)
QBV3-PnPUB35-F	CAAAAAAGCAGGCTCAGGGGATATCATGGAAATTGGGAGTGCATT	EcoRV	Subcellular localization (YFP)
QBV3-PnPUB35-R	AAAGCTGGGTGCAGGGCGATATCAGATCTGTTTCTGGTCCTCC	EcoRV	Subcellular localization (YFP)
PnPUB35-F	ATGGAAATTGGGAGTGCATT	/	RT-PCR
PnPUB35-R	AGATCTGTTTCTGGTCCTCC	/	RT-PCR
PnMLF1-F	ATGGAGAGGGGAGGCGGGGG	/	RT-PCR
PnMLF1-R	TTTCTTTGCGCTAGAGAAGT	/	RT-PCR
p2300-PnPUB35-F	GAGAACACGGGGGACTCTAGAATGGAAATTGGGAGTGCATT	XbaI	Arabidopsis transformation
p2300-PnPUB35-R	tcttctcctttaccCATGTTAATTAAAGATCTGTTTCTGGTCCTCC	PacI	Arabidopsis transformation

## Sheet: Table S2
Table S2 The information of genome annotation used in this study.
Species	Organism	source
Fusarium solani	FSSC 5 MPI-SDFR-AT-0091	http://www.ncbi.nlm.nih.gov
Verticillium dahliae	VdLs.17	http://www.ncbi.nlm.nih.gov
Magnaporthe oryzae	70-15	http://www.ncbi.nlm.nih.gov
Phytophthora capsici	LT263	http://www.ncbi.nlm.nih.gov
Phytophthora infestans	T30-4	http://www.ncbi.nlm.nih.gov
Fusarium oxysporum	NRRL 32931	http://www.ncbi.nlm.nih.gov
Botrytis cinerea	B05.10	http://www.ncbi.nlm.nih.gov
Colletotrichum gloeosporioides	Lc1	http://www.ncbi.nlm.nih.gov

## Sheet: Table S3
Table S3 Details of the GH28 of Fusarium solani proteins physiochemical properties and gene annotation.
Gene ID	Gene description	BLAST mRNA	BLAST Protein	Named	Genomic Location	DNA Length (nt)	CDS Length (nt)	Protein Length (aa)	Molecular Weight (kDa)	Isoelectric Point	Signal Peptides (aa)
B0J15DRAFT_559433	pectin lyase fold/virulence factor	XM_046282055.1	XP_046131018.1	FsGH28e	1,487,224..1,488,979	1756	1455	484	54.062	5.82	1..20
B0J15DRAFT_447286	glycoside hydrolase	XM_046272863.1	XP_046130007.1	FsGH28d	334,745..336,156	1412	1131	376	38.664	9.03	1..17
B0J15DRAFT_426735	family 28 glycoside hydrolase	XM_046272235.1	XP_046129366.1	FsGH28c	1,261,510..1,262,838	1329	1083	360	37.163	8.48	1..17
B0J15DRAFT_96659	pectin lyase fold/virulence factor	XM_046284877.1	XP_046137905.1	FsGH28i	83,694..85,324	1676	1314	437	48.017	5.47	1..20
B0J15DRAFT_452664	family 28 glycoside hydrolase	XM_046273086.1	XP_046126552.1	FsGH28b	679,527..681,067	1541	1395	464	51.654	8.31	1..20
B0J15DRAFT_598252	pectin lyase fold/virulence factor	XM_046284348.1	XP_046126175.1	FsGH28a	457,068..458,791	1724	1365	454	50.146	6.01	1..21
B0J15DRAFT_390171	polygalacturonase	XM_046270728.1	XP_046134487.1	FsGH28g	72,043..73,629	1587	1323	440	47.655	5.68	1..21
B0J15DRAFT_391189	pectin lyase fold/virulence factor	XM_046270791.1	XP_046135045.1	FsGH28h	1,479,297..1,481,076	1780	1467	488	52.729	5.35	1..17
B0J15DRAFT_391415	polygalacturonase	XM_046270809.1	XP_046134485.1	FsGH28f	67,103..68,405	1303	1227	408	41.901	5.34	1..22

## Sheet: Table S4
Table S4 The members of GH28 in F. solani, Verticillium dahliae, Magnaporthe oryzae, Phytophthora infestans, P. capsica, F. oxysporum, Botrytis cinerea, and Colletotrichum gloeosporioides, respectively.
ID	Named
BCIN_05g08240	BcGH28-1
BCIN_01g11160	BcGH28-2
BCIN_14g00850	BcGH28-3
BCIN_02g05860	BcGH28-4
BCIN_12g04530	BcGH28-5
BCIN_02g00060	BcGH28-6
BCIN_01g07250	BcGH28-7
BCIN_01g07330	BcGH28-8
BCIN_02g00060	BcGH28-9
BCIN_03g01680	BcGH28-10
BCIN_04g04930	BcGH28-11
BCIN_05g02520	BcGH28-12
BCIN_05g04950	BcGH28-13
BCIN_13g02640	BcGH28-14
XP_024552770.1	BcGH28-15
XP_024552771.1	BcGH28-16
XP_024552772.1	BcGH28-17
XP_024552773.1	BcGH28-18
BCIN_14g00610	BcGH28-19
BCIN_15g05030	BcGH28-20
GCG54_00009123	CgGH28-1
GCG54_00009338	CgGH28-2
GCG54_00014378	CgGH28-3
GCG54_00009541	CgGH28-4
GCG54_00014328	CgGH28-5
GCG54_00000191	CgGH28-6
GCG54_00011759	CgGH28-7
GCG54_00004970	CgGH28-8
GCG54_00008385	CgGH28-9
GCG54_00012083	CgGH28-10
GCG54_00005922	CgGH28-11
GCG54_00005124	CgGH28-12
GCG54_00004332	CgGH28-13
GCG54_00008670	CgGH28-14
GCG54_00007525	CgGH28-15
GCG54_00006817	CgGH28-16
GCG54_00011106	CgGH28-17
GCG54_00012869	CgGH28-18
GCG54_00014176	CgGH28-19
B0J15DRAFT_598252	FsGH28a
B0J15DRAFT_452664	FsGH28b
B0J15DRAFT_426735	FsGH28c
B0J15DRAFT_447286	FsGH28d
B0J15DRAFT_559433	FsGH28e
B0J15DRAFT_391415	FsGH28f
B0J15DRAFT_390171	FsGH28g
B0J15DRAFT_391189	FsGH28h
B0J15DRAFT_96659	FsGH28i
FOBC_15719	FoGH28-1
FOYG_14312	FoGH28-2
FOYG_15026	FoGH28-3
FOYG_13170	FoGH28-4
FOYG_13344	FoGH28-5
FOYG_14028	FoGH28-6
FOYG_10581	FoGH28-7
FOYG_05724	FoGH28-8
FOYG_02330	FoGH28-9
FOYG_03712	FoGH28-10
MGG_08752T0	MoGH28-1
MGG_08938T0	MoGH28-2
fgenesh1_pm.9__44	PcGH28-1
fgenesh1_pm.3__17	PcGH28-2
fgenesh1_pg.10631__1	PcGH28-3
fgenesh1_pg.30__4	PcGH28-4
fgenesh1_pg.7__484	PcGH28-5
fgenesh1_pg.7__485	PcGH28-6
fgenesh1_pg.9__349	PcGH28-7
fgenesh1_pg.2__257	PcGH28-8
fgenesh1_pg.2__258	PcGH28-9
fgenesh1_pg.2__259	PcGH28-10
estExt_fgenesh1_pm.C_300001	PcGH28-11
estExt_fgenesh1_pm.C_30016	PcGH28-12
estExt_fgenesh1_pg.C_70458	PcGH28-13
estExt_fgenesh1_pg.C_8260004	PcGH28-14
e_gw1.10631.4.1	PcGH28-15
e_gw1.1.78.1	PcGH28-16
e_gw1.3.202.1	PcGH28-17
PITG_21409	PiGH28-1
PITG_21245	PiGH28-2
PITG_21247	PiGH28-3
PITG_21248	PiGH28-4
PITG_19985	PiGH28-5
PITG_19619	PiGH28-6
PITG_19620	PiGH28-7
PITG_19621	PiGH28-8
PITG_19623	PiGH28-9
PITG_19624	PiGH28-10
PITG_19625	PiGH28-11
PITG_19634	PiGH28-12
PITG_19636	PiGH28-13
PITG_19637	PiGH28-14
PITG_19649	PiGH28-15
PITG_19653	PiGH28-16
PITG_17899	PiGH28-17
PITG_16822	PiGH28-18
PITG_16824	PiGH28-19
PITG_16825	PiGH28-20
PITG_10880	PiGH28-21
PITG_10255	PiGH28-22
PITG_04097	PiGH28-23
PITG_21925	PiGH28-24
PITG_19455	PiGH28-25
VDAG_07608	VdGH28-1
VDAG_09366	VdGH28-2
VDAG_05974	VdGH28-3
VDAG_05992	VdGH28-4
VDAG_08097	VdGH28-5
VDAG_08098	VdGH28-6
VDAG_04977	VdGH28-7
VDAG_02879	VdGH28-8
VDAG_03463	VdGH28-9
VDAG_00768	VdGH28-10
VDAG_01781	VdGH28-11

## Sheet: Table S5
Table S5 The sequencing and blasting assays of the positive blue colony.
Sequencing of positive blue colony	Sequencing of blasting
ACATGCGTACCATACGACGTACCAGATTACGCTCATATGGCCATGGAGGCCAGTGAATTCGCATTGAAACTGATGACTTTTCCATAGTTTCTGATCAACCATCTTCCTCAAATCGCTTGGCAGAGGCTTCAATGTCTGGAAGCGAGATGGATCTTAATTTTGAGTTAGAGAGACTAAGGTTGGAGCTGAAGCATCTAAATGGAATATATACAATGGCTCAAACCGAGAAAATGGAGGCTTCTCTACAGCTGGATGAATTAAGCAAAAGACGAACAGTAGAAGCCATTGCCCTTAGAGAAATTAACCTGCGAGAAGAACAGGCTAGGGAATTGGCAGAATTGCAGAAGGAAAGGAATGAAGTTGCGAGGAGGGAGGCTGAGCTTGTGACAGAATGTGCTT…	ATGGAAATTGGGAGTGCATTGGAAGAAGAAAATCGATTGTCATCTCTTGCCTTCCAAACCATTACTGTGGCTGTTTGTGGCAACAAAAGCAGCAAACATGCGCTGAAATGGGCATTGGATAAATTTATTCCTGAGGGAAGGCTTATTTTCAAGCTCTTGTATGTCCGACCAACGATTGCCATAGTTCCTACACCTATGGGAATCTCTATCCCTATTTCAAAAGTACGAGATGACATTGCTGCTGCCTATAAGAAGGAAATAGAATGGCAAACAGATGCTATGCTTCTCCCTTTCAAGAATCTGTGCAATAAGAGACAGGTTGAAGCAGAGGCAATAGCTATTGAAGCAGATGATGTAGCAGAAGCTATATCATCAGAAGTTTCCAAGTGCTTGTTCACC…
